# Supplementary material for: Large Animal Models for Simulating Physiology of Transfusion of Red Cell Concentrates—A Scoping Review of The Literature
Source: Medicina (Kaunas). 2022 Nov 27;58(12):1735. doi: 10.3390/medicina58121735 (PMC9787038; doi:10.3390/medicina58121735)
Supplement: Supplementary file 1 [file medicina-58-01735-s001.zip]

Archive with 2 entries (2 files):
- medicina-2035716-Supplementary Table S1.pdf
- medicina-2035716-Supplementary Table S2.pdf
